# Supplementary material for: The impact of signal-to-noise ratio, diffusion-weighted directions and image resolution in cardiac diffusion tensor imaging – insights from the ex-vivo rat heart
Source: J Cardiovasc Magn Reson. 2017 Nov 20;19:90. doi: 10.1186/s12968-017-0395-x (PMC5695094; doi:10.1186/s12968-017-0395-x)
Supplement: Additional file 1: — This spreadsheet contains look-up tables for Figs. 4 and 5. (XLSX 67 kb) [file 12968_2017_395_MOESM1_ESM.xlsx]

## Sheet: MD
Accuracy				Number of directions
		7	10	12	15	30	60
	2	-11.2833	-17.2488	-21.818	-24.8735	-30.9307	-33.7601
	2.82843	-6.3123	-10.8654	-14.4943	-16.9199	-21.1569	-22.6793
	4	-2.2806	-5.2227	-7.6755	-9.0317	-11.126	-11.6425
	5.65685	1.0462	-0.6529	-2.2315	-2.9593	-4.0756	-4.1186
	8	1.9485	0.946	-0.0526	-0.5716	-1.2488	-1.0997
SNR	11.3137	2.7685	1.9182	0.9574	0.3316	-0.3783	-0.2858
	16	2.9378	2.1388	1.2338	0.6319	-0.1122	-0.0173
	22.6274	2.9109	2.0989	1.1627	0.5461	-0.181	-0.0665
	32	3.0036	2.1889	1.26	0.6535	-0.0855	-0.0027
	45.2548	2.9158	2.1065	1.2205	0.6193	-0.107	-0.0065
	64	2.8993	2.0877	1.1958	0.5988	-0.1162	-0.0188
	90.5097	2.8867	2.0648	1.1672	0.5698	-0.1468	-0.0445
	128	2.8983	2.0795	1.1769	0.5792	-0.137	-0.0382
Precision				Number of directions
		7	10	12	15	30	60
	2	32.6986	30.5926	29.5643	29.2288	30.3534	31.8777
	2.82843	32.1843	30.0809	28.9785	28.7979	29.5619	30.4641
	4	29.9259	27.9604	26.83	26.3371	25.9661	26.025
	5.65685	25.5384	23.781	22.6733	21.9113	20.6781	20.0214
	8	19.5724	18.0801	17.1228	16.4302	15.074	14.3311
SNR	11.3137	14.3692	13.1958	12.4333	11.8998	10.7386	10.1199
	16	10.1025	9.3361	8.8132	8.3637	7.5034	7.0583
	22.6274	7.1822	6.6022	6.189	5.8893	5.3191	4.9771
	32	5.0507	4.6329	4.3614	4.1664	3.7623	3.5508
	45.2548	3.521	3.268	3.084	2.931	2.6357	2.4857
	64	2.5308	2.3269	2.1775	2.0803	1.8725	1.7508
	90.5097	1.8171	1.6884	1.5856	1.5086	1.3352	1.2429
	128	1.3161	1.2217	1.1433	1.0893	0.9577	0.8785

## Sheet: FA
Accuracy				Number of directions
		7	10	12	15	30	60
	2	165.677	160.835	157.073	151.708	125.166	94.3261
	2.82843	171.791	162.603	155.917	146.058	112.689	75.4159
	4	169.057	155.487	144.669	133.211	91.7525	54.9525
	5.65685	149.848	132.861	118.779	105.737	68.2106	39.0263
	8	115.587	98.8733	85.8252	74.5611	44.7234	24.1632
SNR	11.3137	77.731	64.9545	54.1241	46.2965	26.4532	14.1247
	16	48.4053	39.1421	31.9473	26.8426	14.5813	7.46651
	22.6274	27.1787	21.9408	17.1863	13.9859	7.61595	3.64908
	32	15.1796	12.1034	9.45045	7.90212	4.13674	1.92792
	45.2548	8.12601	6.66913	5.13476	4.29438	2.31056	0.952623
	64	4.05971	3.53166	2.63217	2.2048	1.37535	0.481342
	90.5097	2.54349	2.39298	1.74439	1.55728	1.04067	0.297982
	128	1.478	1.54076	1.0836	1.0093	0.770155	0.158934
Precision				Number of directions
		7	10	12	15	30	60
	2	87.5426	88.2722	89.0946	89.1728	87.7824	89.2627
	2.82843	87.4874	86.8796	89.37	87.5894	88.7305	85.3231
	4	88.2517	87.7431	89.0847	89.3665	81.1829	71.9357
	5.65685	93.2031	90.752	88.39	87.124	72.7611	60.4922
	8	88.333	83.5175	78.4267	73.7926	60.2943	44.305
SNR	11.3137	74.4102	69.2821	63.7759	59.251	44.1834	32.3454
	16	59.8714	53.8528	47.6925	43.7835	31.3044	22.6676
	22.6274	41.6061	37.5795	32.8048	29.5982	21.2477	15.1346
	32	31.5442	27.2652	23.8129	21.4784	15.2744	10.8423
	45.2548	22.4307	19.4867	17.1216	15.3107	10.8093	7.73072
	64	15.543	13.9675	11.7515	10.3977	7.52179	5.27742
	90.5097	11.7214	11.1002	8.60393	7.73741	5.48128	3.70293
	128	8.55104	8.60066	6.22599	5.52033	4.02822	2.66222

## Sheet: Primary eigenvalue
Accuracy				Number of directions
		7	10	12	15	30	60
	2	17.5467	6.59709	-1.42744	-7.47973	-23.236	-33.6252
	2.82843	32.5711	21.6949	13.8141	7.21513	-7.96589	-18.1394
	4	39.2358	29.4939	22.2672	16.5323	2.61821	-6.16866
	5.65685	38.3514	29.7851	23.1212	18.3199	7.26691	0.884709
	8	28.8153	22.365	17.615	14.0484	6.28826	2.28511
SNR	11.3137	19.4651	15.0631	11.3714	8.88799	3.99107	1.7763
	16	12.4253	9.43901	6.99101	5.31555	2.23205	1.04917
	22.6274	7.74325	5.8433	4.03391	2.82706	1.02262	0.435151
	32	5.52002	4.11979	2.77218	1.91734	0.57439	0.262638
	45.2548	4.17881	3.1368	2.05187	1.31113	0.281214	0.115764
	64	3.4727	2.58677	1.61414	0.956357	0.137516	0.0473442
	90.5097	3.25182	2.40944	1.46801	0.846925	0.0693627	-0.00248615
	128	3.08705	2.28763	1.37454	0.770766	0.036431	-0.019023
Precision				Number of directions
		7	10	12	15	30	60
	2	61.1975	55.0043	51.0838	48.5288	43.2082	40.7704
	2.82843	56.3123	49.4232	44.8628	42.0518	36.1569	33.5277
	4	50.6238	43.9947	39.3982	36.0973	29.3437	26.3926
	5.65685	44.3203	37.9339	32.9481	29.6807	22.9441	19.615
	8	34.9021	29.6163	26.2098	23.5525	17.74	14.6469
SNR	11.3137	26.2014	22.2919	19.6146	17.6512	13.1495	10.6546
	16	18.3119	15.9272	14.0717	12.7327	9.57354	7.64847
	22.6274	12.5995	11.0499	9.65208	8.69593	6.59211	5.32077
	32	8.84288	7.73059	6.72551	6.10534	4.66829	3.78299
	45.2548	6.21964	5.51664	4.80944	4.34823	3.2732	2.63358
	64	4.46681	4.047	3.39815	3.0607	2.32266	1.87274
	90.5097	3.30283	3.07205	2.47537	2.2265	1.68566	1.33291
	128	2.42696	2.39923	1.79437	1.60312	1.20342	0.933595

## Sheet: Secondary eigenvalue
Accuracy				Number of directions
		7	10	12	15	30	60
	2	-52.558	-49.3623	-48.3911	-47.551	-44.9489	-43.6814
	2.82843	-29.8111	-26.7001	-26.2413	-25.2583	-23.5554	-22.243
	4	-13.5226	-10.7608	-10.6407	-9.60496	-8.02566	-7.00864
	5.65685	-2.78835	-0.729449	-0.658858	-0.251804	0.576832	0.993895
	8	3.26435	4.00324	3.30351	3.28349	2.92155	2.73629
SNR	11.3137	6.11496	5.80188	4.9119	4.17826	2.71518	2.04128
	16	6.73592	5.90385	4.5945	3.70855	1.98272	1.40882
	22.6274	6.40154	5.24307	3.72966	2.76464	1.05445	0.774093
	32	5.50836	4.36848	2.85476	1.95347	0.531731	0.413995
	45.2548	4.5974	3.52495	2.0862	1.33183	0.170465	0.24806
	64	4.01998	3.0785	1.68757	0.985353	-0.0539922	0.0969788
	90.5097	3.59393	2.74565	1.39524	0.732398	-0.198167	0.0272012
	128	3.44004	2.63841	1.29212	0.653398	-0.238587	0.0107951
Precision				Number of directions
		7	10	12	15	30	60
	2	66.6553	63.8792	62.2485	61.0155	57.8808	56.4199
	2.82843	57.5265	54.4611	53.0721	51.5278	47.9423	46.3056
	4	47.1489	43.8657	42.3611	40.8931	36.8914	35.0349
	5.65685	37.1626	34.1323	32.54	30.8225	27.3339	24.892
	8	28.246	25.5071	23.9213	22.6664	19.6701	17.7222
SNR	11.3137	21.225	19.3797	18.0589	17.0188	14.4968	12.761
	16	15.8723	14.5094	13.3551	12.5487	10.4445	9.08481
	22.6274	11.7741	10.785	9.78259	9.13855	7.56947	6.52934
	32	8.77715	8.089	7.23754	6.69373	5.43205	4.63803
	45.2548	6.56706	6.06121	5.30685	4.86705	3.88258	3.29602
	64	4.84162	4.54463	3.86279	3.51035	2.79824	2.31142
	90.5097	3.62226	3.46184	2.8222	2.56233	2.01276	1.65032
	128	2.69785	2.72852	2.11233	1.88122	1.48707	1.18211

## Sheet: Tertiary eigenvalue
Accuracy				Number of directions
		7	10	12	15	30	60
	2	-144.377	-131.278	-120.269	-111.726	-89.8182	-74.3086
	2.82843	-117.468	-104.732	-93.8921	-86.1258	-64.9204	-50.0128
	4	-90.2068	-79.4276	-69.9667	-63.0856	-44.2753	-31.0085
	5.65685	-65.3946	-56.501	-48.7216	-42.8446	-28.5946	-18.4471
	8	-44.4569	-37.8428	-32.4348	-28.3785	-17.8526	-10.677
SNR	11.3137	-27.7703	-23.3722	-19.9261	-17.4122	-10.6327	-6.0515
	16	-16.1734	-13.4637	-11.4813	-10.0725	-6.05693	-3.22273
	22.6274	-8.48442	-7.21844	-6.14684	-5.452	-3.40858	-1.75899
	32	-3.67175	-3.21623	-2.84086	-2.73327	-1.78041	-0.85891
	45.2548	-0.879613	-1.05258	-1.0148	-1.23032	-1.00984	-0.467383
	64	0.784056	0.222026	0.00952189	-0.380261	-0.580862	-0.245779
	90.5097	1.54777	0.771386	0.444311	-0.0450984	-0.432166	-0.188366
	128	2.01185	1.13248	0.739617	0.195696	-0.300341	-0.12022
Precision				Number of directions
		7	10	12	15	30	60
	2	73.7938	72.3136	69.9048	68.2206	65.7375	64.2288
	2.82843	62.7962	61.6089	58.8778	57.4471	54.0048	52.1908
	4	51.9622	50.1286	46.8874	45.0155	41.8255	39.4592
	5.65685	41.9457	39.8816	36.7125	35.0083	30.8162	28.4092
	8	32.3432	30.5264	27.8158	26.2298	22.3317	20.0792
SNR	11.3137	25.3088	23.3453	21.2957	19.8567	16.5524	14.5705
	16	18.3275	16.6352	15.3081	14.1776	11.7052	10.2731
	22.6274	13.3131	11.9492	10.9535	10.1265	8.35921	7.20577
	32	9.75867	8.66142	7.88696	7.38139	6.06626	5.25414
	45.2548	7.19266	6.46131	5.80994	5.33048	4.31295	3.70415
	64	5.2093	4.79583	4.21109	3.86341	3.13088	2.6424
	90.5097	3.92819	3.74613	3.11038	2.84143	2.2558	1.85488
	128	2.92513	2.96338	2.3104	2.08821	1.64744	1.31519

## Sheet: Helix angle
Precision				Number of directions
		7	10	12	15	30	60
	2	50.3729	50.2746	49.7998	49.5216	48.248	46.9902
	2.82843	48.9912	48.7064	48.0915	47.515	45.7111	43.275
	4	47.2351	46.4467	45.3377	44.639	41.1329	36.9715
	5.65685	44.0422	42.6436	41.1806	39.912	34.7364	29.408
	8	39.9319	37.9641	35.8057	33.9532	27.9965	21.8278
SNR	11.3137	34.2362	31.7693	28.8385	26.997	20.6234	15.5797
	16	27.8846	25.1329	22.4174	20.4609	15.0788	10.8729
	22.6274	21.5441	19.1231	16.7175	14.9697	10.3936	7.54532
	32	15.4369	13.6229	11.7505	10.7049	7.66091	5.3476
	45.2548	11.2915	10.0278	8.36522	7.59013	5.40134	3.87412
	64	8.29374	7.59678	6.46581	5.68444	3.88077	2.89564
	90.5097	6.22778	5.97454	4.83725	4.28471	3.17186	2.24281
	128	4.67369	4.54492	3.36662	3.07832	2.38178	1.70349

## Sheet: Transverse angle
Precision				Number of directions
		7	10	12	15	30	60
	2	50.5137	50.2258	50.0989	49.8856	48.8317	48.1551
	2.8	49.304	48.8776	48.44	48.0338	46.6958	44.2098
	4	48.0139	47.3019	46.7358	45.8991	42.9136	39.4673
	5.7	44.8708	43.6363	42.7162	41.8328	37.4509	32.8092
	8	41.5966	39.7785	38.3106	36.7625	31.8299	26.5459
SNR	11.3	36.9638	34.6011	32.7532	31.0934	25.61	21.2632
	16	31.5209	29.339	27.1896	25.6225	20.6727	16.8494
	22.6	26.1794	24.4231	22.3206	20.7274	16.8144	13.7699
	32	21.29	19.7061	17.8724	16.8821	13.6399	10.8122
	45.3	17.7663	16.4904	14.4297	13.542	10.9793	8.72129
	64	14.5193	13.6891	12.1112	11.3627	8.84069	7.17299
	90.5	11.4466	11.3656	9.8581	8.90657	7.19061	5.45698
	128	9.68565	9.99787	7.86839	7.23306	5.71066	4.2608

## Sheet: Sheetlet elevation
Precision				Number of directions
		7	10	12	15	30	60
	2	51.1023	51.1816	50.2544	50.3586	49.6692	48.9317
	2.8	50.6149	50.6501	49.6991	49.5952	48.5362	47.3066
	4	49.0987	49.2949	48.669	48.3193	46.6091	44.5395
	5.7	47.8271	47.5242	46.3667	45.6914	43.3756	40.5783
	8	45.9746	45.5791	44.3491	43.5191	40.3433	36.3571
SNR	11.3	43.3353	42.452	41.2932	40.0205	36.7853	31.5627
	16	39.9393	38.6022	37.4794	36.1224	31.6862	26.3757
	22.6	35.9556	34.7927	33.3659	31.9849	26.9611	21.5705
	32	31.4319	29.9004	28.3008	26.6617	21.7433	16.6431
	45.3	26.8712	25.2129	23.2857	21.3275	17.2224	12.5719
	64	21.6425	20.8742	18.7341	16.9751	13.708	9.43087
	90.5	17.4981	17.3786	14.7305	13.4015	10.6432	7.00423
	128	14.5713	15.2325	11.9394	10.7335	8.31819	5.3295

## Sheet: Sheetlet azimuth
Precision				Number of directions
		7	10	12	15	30	60
	2	50.9003	50.2894	50.3312	49.9277	49.263	48.3997
	2.8	49.6397	49.1837	49.0678	48.4384	47.4511	45.5298
	4	47.9765	47.0512	46.8507	46.264	44.5743	42.2373
	5.7	45.7872	45.0442	44.2768	43.4814	41.0578	38.001
	8	44.0806	42.9814	42.2602	41.2071	38.03	33.973
SNR	11.3	40.9801	39.3932	38.6436	37.1144	33.6409	29.1664
	16	37.5712	35.9646	34.8838	33.5256	29.1436	24.6688
	22.6	33.4839	31.8289	30.8883	29.4534	25.2446	20.6512
	32	29.4268	27.5588	26.3897	24.7746	20.5562	16.2417
	45.3	25.3333	23.7359	21.9363	20.3966	16.4205	12.3277
	64	20.4681	19.9025	18.0283	16.5514	12.8404	9.22265
	90.5	16.699	16.3317	14.0458	12.7992	10.0487	6.88508
	128	13.7405	14.3846	11.3543	10.2911	7.88948	5.13583

## Sheet: E2A magnitude
Accuracy				Number of directions
		7	10	12	15	30	60
	2	14.5531	14.6891	13.9257	14.1919	13.5857	13.263
	2.82843	13.9076	13.8844	13.1139	13.4143	12.7345	12.9915
	4	13.769	13.49	12.7735	13.1627	12.801	12.3592
	5.65685	13.4609	13.2479	12.6902	12.7449	12.6626	11.9457
	8	13.0832	13.1089	12.4683	12.6663	12.0137	10.231
SNR	11.3137	12.5213	12.6657	12.5243	12.0264	11.2827	8.44741
	16	11.6859	11.3321	11.1726	10.5606	9.28028	6.19248
	22.6274	10.0244	9.53533	9.74896	8.64168	6.90894	3.95292
	32	7.66822	7.24902	7.34911	6.3973	5.1306	2.25981
	45.2548	5.18971	5.27021	5.58773	4.38166	3.56749	1.35115
	64	2.95707	3.00301	3.511	2.5527	2.41632	0.564234
	90.5097	0.876032	1.60436	2.37691	1.46836	1.82901	0.324176
	128	-0.0968018	0.938439	1.60598	0.816955	1.44205	0.0171103
Precision				Number of directions
		7	10	12	15	30	60
	2	31.6778	31.7058	31.4941	31.6542	31.7357	31.678
	2.82843	31.5262	31.636	31.5849	31.2592	31.2218	31.1221
	4	31.8149	31.5143	31.3294	31.2786	30.8397	30.0722
	5.65685	30.9822	30.8477	30.7845	30.6461	30.0365	29.0477
	8	30.6788	30.3345	30.104	30.0127	28.9653	27.3167
SNR	11.3137	29.9445	29.5052	29.1194	28.7764	27.3851	24.8918
	16	29.0052	28.1994	27.5215	26.9348	24.9039	21.6232
	22.6274	27.351	26.3053	25.6887	25.0419	21.7132	18.2665
	32	24.8381	23.6088	22.8064	21.9596	18.4806	14.7003
	45.2548	22.1809	20.8383	19.6833	18.5123	15.2399	11.9377
	64	18.9827	18.0173	16.4052	15.3904	12.327	8.95716
	90.5097	15.5679	14.888	13.0734	11.9098	9.4425	6.83754
	128	13.0298	13.1652	10.6166	9.63652	7.70845	5.08836
